# Supplementary material for: Development and Application of an Automated Raman Sensor for Bioprocess Monitoring: From the Laboratory to an Algae Production Platform
Source: Sensors (Basel). 2023 Dec 11;23(24):9746. doi: 10.3390/s23249746 (PMC10747176; doi:10.3390/s23249746)
Supplement: Supplementary file 1 [file sensors-23-09746-s001.zip]

Archive with 1 entries (1 files):
- sensors-2700853-supplementary.pdf
